# Supplementary material for: Targeted Phytohormone Profiling Identifies Potential Regulators of Spikelet Sterility in Rice under Combined Drought and Heat Stress
Source: Int J Mol Sci. 2021 Oct 28;22(21):11690. doi: 10.3390/ijms222111690 (PMC8584246; doi:10.3390/ijms222111690)
Supplement: Supplementary file 1 [file ijms-22-11690-s001.zip]

Archive with 1 entries (1 files):
- ijms-1395213-supplementary.pdf
